# Supplementary material for: Stenoparib, an inhibitor of cellular poly (ADP-ribose) polymerases (PARPs), blocks in vitro replication of SARS-CoV-2 variants
Source: PLoS One. 2022 Sep 14;17(9):e0272916. doi: 10.1371/journal.pone.0272916 (PMC9473406; doi:10.1371/journal.pone.0272916)
Supplement: S1 Dataset — (XLSX) [file pone.0272916.s003.xlsx]

## Sheet: virospot_assay_stenoparib
conc_stenoparib	variant	norm_perc_inhibition
0	alpha	22.3605
0	alpha	2.84239
0	alpha	4.3402
0	alpha	4.29006
0.12	alpha	15.9134
0.12	alpha	23.9323
0.12	alpha	11.5158
0.12	alpha	17.3777
0.23	alpha	28.5041
0.23	alpha	0
0.23	alpha	13.5844
0.23	alpha	9.52129
0.47	alpha	15.2063
0.47	alpha	16.3769
0.47	alpha	20.7411
0.47	alpha	2.84731
0.94	alpha	13.8854
0.94	alpha	16.5393
0.94	alpha	13.0279
0.94	alpha	26.5623
1.88	alpha	33.5658
1.88	alpha	20.28
1.88	alpha	21.5079
1.88	alpha	27.3339
3.75	alpha	24.8854
3.75	alpha	42.7958
3.75	alpha	34.4856
3.75	alpha	33.8525
7.5	alpha	48.2181
7.5	alpha	48.9324
7.5	alpha	51.0129
7.5	alpha	46.1496
15	alpha	67.3779
15	alpha	65.3905
15	alpha	55.3508
15	alpha	68.5627
30	alpha	70.2968
30	alpha	74.2693
30	alpha	72.7572
30	alpha	70.3853
60	alpha	82.2283
60	alpha	85.0804
60	alpha	83.6806
60	alpha	79.4145
0	beta	0.717158
0	beta	0.222418
0	beta	1.94386
0	beta	0.877116
0.12	beta	1.66037
0.12	beta	1.80656
0.12	beta	0.481621
0.12	beta	0
0.23	beta	1.30017
0.23	beta	1.43232
0.23	beta	0.496365
0.23	beta	0.442057
0.47	beta	1.25286
0.47	beta	1.46
0.47	beta	1.17725
0.47	beta	1.34034
0.94	beta	1.78165
0.94	beta	0.971246
0.94	beta	0.877236
0.94	beta	1.56498
1.88	beta	1.39366
1.88	beta	1.32945
1.88	beta	0.681136
1.88	beta	0.117264
3.75	beta	1.48289
3.75	beta	1.50392
3.75	beta	1.47426
3.75	beta	0.908052
7.5	beta	3.94466
7.5	beta	3.63201
7.5	beta	3.70047
7.5	beta	3.38143
15	beta	12.9104
15	beta	11.3948
15	beta	15.0764
15	beta	10.6881
30	beta	37.194
30	beta	37.5532
30	beta	49.9674
30	beta	36.5151
60	beta	61.1193
60	beta	57.1457
60	beta	54.8006
60	beta	54.652
0	delta	0
0	delta	27.6766
0	delta	29.9457
0	delta	32.2962
0.2	delta	3.5462
0.2	delta	35.6929
0.2	delta	5.89674
0.2	delta	12.5272
0.39	delta	22.4049
0.39	delta	53.5734
0.39	delta	25.8967
0.39	delta	25.7473
0.78	delta	16.6304
0.78	delta	40.0272
0.78	delta	55.5842
0.78	delta	40.5027
1.56	delta	11.1005
1.56	delta	39.5924
1.56	delta	50.394
1.56	delta	34.5245
3.13	delta	29.5788
3.13	delta	61.0054
3.13	delta	52.731
3.13	delta	43.519
6.25	delta	35.0408
6.25	delta	58.8995
6.25	delta	39.4022
6.25	delta	44.9321
12.5	delta	68.981
12.5	delta	79.3207
12.5	delta	75.7609
12.5	delta	61.0734
25	delta	74.6875
25	delta	75.2446
25	delta	76.4674
25	delta	71.6576
50	delta	71.0734
50	delta	82.0652
50	delta	83.75
50	delta	85.6929
100	delta	82.2554
100	delta	88.8451
100	delta	88.2337
100	delta	85.5707
0	gamma	0.798114
0	gamma	14.6036
0	gamma	3.34975
0	gamma	5.41352
0.12	gamma	14.0942
0.12	gamma	13.8616
0.12	gamma	23.579
0.12	gamma	8.61877
0.23	gamma	21.2683
0.23	gamma	9.9083
0.23	gamma	9.99655
0.23	gamma	3.09568
0.47	gamma	19.244
0.47	gamma	18.7918
0.47	gamma	0
0.47	gamma	13.8927
0.94	gamma	21.3184
0.94	gamma	26.4325
0.94	gamma	20.2019
0.94	gamma	15.0652
1.88	gamma	21.8314
1.88	gamma	25.9935
1.88	gamma	17.3616
1.88	gamma	15.2776
3.75	gamma	31.1408
3.75	gamma	21.3315
3.75	gamma	28.7037
3.75	gamma	26.7427
7.5	gamma	40.597
7.5	gamma	36.8633
7.5	gamma	33.2201
7.5	gamma	36.3992
15	gamma	61.4753
15	gamma	55.9712
15	gamma	55.0205
15	gamma	54.7426
30	gamma	71.145
30	gamma	74.6151
30	gamma	76.7373
30	gamma	72.7268
60	gamma	81.936
60	gamma	78.0054
60	gamma	81.7666
60	gamma	78.6758
0	wt	2.05671
0	wt	10.9907
0	wt	8.99654
0	wt	8.48285
0.12	wt	5.8749
0.12	wt	17.1337
0.12	wt	17.3469
0.12	wt	15.4152
0.23	wt	0
0.23	wt	15.2267
0.23	wt	11.6411
0.23	wt	6.57596
0.47	wt	22.3269
0.47	wt	15.8975
0.47	wt	12.7899
0.47	wt	13.6029
0.94	wt	23.2648
0.94	wt	20.3791
0.94	wt	19.3066
0.94	wt	28.0349
1.88	wt	31.3955
1.88	wt	32.1223
1.88	wt	39.1235
1.88	wt	31.2157
3.75	wt	37.0572
3.75	wt	49.9451
3.75	wt	41.9436
3.75	wt	47.2359
7.5	wt	62.6338
7.5	wt	58.7628
7.5	wt	70.5729
7.5	wt	59.1278
15	wt	68.2707
15	wt	73.4059
15	wt	72.7975
15	wt	70.6504
30	wt	83.8064
30	wt	83.8301
30	wt	83.3768
30	wt	84.095
60	wt	81.7197
60	wt	80.9637
60	wt	82.0395
60	wt	84.7454

## Sheet: virospot_assay_remdesivir
conc_remdesivir	variant	norm_perc_inhibition
0	alpha	27.3443
0	alpha	15.6524
0	alpha	0
0	alpha	16.2212
0.2	alpha	26.8367
0.2	alpha	17.0767
0.2	alpha	16.725
0.2	alpha	35.2929
0.39	alpha	23.8954
0.39	alpha	19.7354
0.39	alpha	6.38828
0.39	alpha	19.9092
0.78	alpha	15.4846
0.78	alpha	15.9902
0.78	alpha	9.84701
0.78	alpha	6.07214
1.56	alpha	36.9621
1.56	alpha	16.7428
1.56	alpha	29.5903
1.56	alpha	18.9038
3.13	alpha	48.1681
3.13	alpha	49.1241
3.13	alpha	48.8516
3.13	alpha	45.7503
6.25	alpha	72.5217
6.25	alpha	65.3099
6.25	alpha	64.2235
6.25	alpha	63.856
12.5	alpha	87.9251
12.5	alpha	85.1952
12.5	alpha	83.5972
12.5	alpha	79.7493
25	alpha	95.0875
25	alpha	95.0618
25	alpha	96.2075
25	alpha	94.6786
50	alpha	99.8973
50	alpha	99.7768
50	alpha	99.8104
50	alpha	99.5516
100	alpha	99.6899
100	alpha	96.8829
100	alpha	99.8815
100	alpha	98.5047
0	beta	44.3522
0	beta	46.5822
0	beta	46.5115
0	beta	44.5682
0.2	beta	41.3614
0.2	beta	38.2263
0.2	beta	40.7088
0.2	beta	38.7998
0.39	beta	50.9592
0.39	beta	35.9513
0.39	beta	42.3638
0.39	beta	35.3893
0.78	beta	46.505
0.78	beta	36.0102
0.78	beta	36.4744
0.78	beta	32.1381
1.56	beta	41.535
1.56	beta	18.2623
1.56	beta	14.4834
1.56	beta	14.7977
3.13	beta	0.523248
3.13	beta	0.284051
3.13	beta	4.27762
3.13	beta	0
6.25	beta	35.7782
6.25	beta	36.4533
6.25	beta	88.1544
6.25	beta	37.0419
12.5	beta	73.8749
12.5	beta	74.5019
12.5	beta	76.4752
12.5	beta	77.0755
25	beta	91.198
25	beta	87.5584
25	beta	87.7303
25	beta	87.3265
50	beta	98.262
50	beta	97.9841
50	beta	98.1554
50	beta	97.0048
100	beta	98.4814
100	beta	98.2326
100	beta	99.3495
100	beta	98.4204
0	delta	43.4578
0	delta	48.1017
0	delta	46.7106
0	delta	0
0.2	delta	51.6787
0.2	delta	42.8093
0.2	delta	33.3543
0.2	delta	27.6122
0.39	delta	64.9304
0.39	delta	45.5392
0.39	delta	47.4114
0.39	delta	40.1841
0.78	delta	55.7996
0.78	delta	59.1361
0.78	delta	61.4371
0.78	delta	44.9744
1.56	delta	61.322
1.56	delta	51.48
1.56	delta	57.7032
1.56	delta	54.0738
3.13	delta	80.2845
3.13	delta	71.6138
3.13	delta	75.9962
3.13	delta	64.1146
6.25	delta	85.8069
6.25	delta	83.8929
6.25	delta	81.5919
6.25	delta	86.7901
12.5	delta	95.398
12.5	delta	94.6449
12.5	delta	92.4485
12.5	delta	90.6704
25	delta	96.3288
25	delta	90.0115
25	delta	97.1237
25	delta	95.0214
50	delta	98.9959
50	delta	99.4143
50	delta	96.6217
50	delta	100
100	delta	98.3684
100	delta	95.9209
100	delta	99.1946
100	delta	98.0337
0	gamma	0
0	gamma	21.3889
0	gamma	13.7874
0	gamma	1.85385
0.2	gamma	5.18054
0.2	gamma	12.4282
0.2	gamma	12.5875
0.2	gamma	15.469
0.39	gamma	17.7845
0.39	gamma	16.0842
0.39	gamma	11.4356
0.39	gamma	11.1415
0.78	gamma	17.0088
0.78	gamma	18.7125
0.78	gamma	20.2581
0.78	gamma	20.8979
1.56	gamma	21.4346
1.56	gamma	19.5984
1.56	gamma	30.5466
1.56	gamma	23.4852
3.13	gamma	51.0917
3.13	gamma	47.8669
3.13	gamma	42.2927
3.13	gamma	47.4322
6.25	gamma	70.512
6.25	gamma	71.617
6.25	gamma	70.4171
6.25	gamma	71.7353
12.5	gamma	84.3438
12.5	gamma	82.7982
12.5	gamma	82.6483
12.5	gamma	81.4343
25	gamma	92.2475
25	gamma	90.3657
25	gamma	93.4228
25	gamma	90.3668
50	gamma	99.5559
50	gamma	99.775
50	gamma	99.2383
50	gamma	99.5278
100	gamma	99.775
100	gamma	98.0443
100	gamma	99.3356
100	gamma	98.4696
0	wt	20.6722
0	wt	5.33853
0	wt	9.56977
0	wt	4.3789
0.2	wt	7.05354
0.2	wt	12.9087
0.2	wt	11.1709
0.2	wt	12.7719
0.39	wt	3.41286
0.39	wt	0.952078
0.39	wt	4.68184
0.39	wt	0
0.78	wt	0.385409
0.78	wt	16.3855
0.78	wt	25.3626
0.78	wt	14.5967
1.56	wt	25.3397
1.56	wt	16.0381
1.56	wt	30.0584
1.56	wt	23.5041
3.13	wt	48.4065
3.13	wt	44.3999
3.13	wt	52.2513
3.13	wt	44.5975
6.25	wt	68.4774
6.25	wt	73.4304
6.25	wt	71.3941
6.25	wt	71.0782
12.5	wt	88.1552
12.5	wt	85.2569
12.5	wt	87.5028
12.5	wt	88.6578
25	wt	93.2125
25	wt	93.2266
25	wt	94.3186
25	wt	93.0757
50	wt	99.3976
50	wt	99.5029
50	wt	98.9113
50	wt	99.2119
100	wt	99.8285
100	wt	98.121
100	wt	99.5028
100	wt	98.7517

## Sheet: cytotoxicity_assay
treatment	run1_rep1	run1_rep2	run1_rep3	run2_rep1	run2_rep2	run2_rep3	run3_rep1	run3_rep2	run3_rep3	run4_rep1	run4_rep2	run4_rep3	run5_rep1	run5_rep2	run5_rep3
no compound	0.423	0.38	0.375	0.512	0.384	0.367	0.449	0.362	0.392	0.356	0.31	0.292	0.417	0.359	0.312
lysis	4.041	4	3.624	4	4	4	3.844	2.654	3.459	4	4	4	4	4	4
10 / 0.5	1.368	1.364	1.44	1.442	1.245	1.557	1.662	1.595	1.377	0.386	0.375	0.338	0.461	0.39	0.359
5 / 0.5	0.794	0.736	0.755	0.864	0.878	0.814	0.87	0.846	0.867	0.362	0.344	0.321	0.434	0.357	0.343
2.5 / 0.5	0.741	0.529	0.611	0.687	0.596	0.592	0.769	0.733	0.663	0.313	0.336	0.331	0.428	0.387	0.331
10	1.049	0.965	0.972	0.927	0.81	0.941	0.916	0.886	0.825	0.369	0.348	0.338	0.389	0.369	0.34
5	0.479	0.534	0.5	0.527	0.527	0.509	0.589	0.512	0.551	0.356	0.349	0.341	0.382	0.326	0.326
2.5	0.55	0.511	0.489	0.411	0.383	0.389	0.537	0.491	0.49	0.358	0.339	0.364	0.425	0.356	0.335
remdesivir 0.5	0.412	0.334	0.374	0.373	0.365	0.363	0.403	0.374	0.382	0.319	0.273	0.276	0.347	0.3	0.282
CE	0.562	0.498	0.486	0.412	0.43	0.449	0.475	0.407	0.485	0.432	0.325	0.322	0.465	0.401	0.358
DMSO	0.527	0.576	0.558	0.773	0.817	0.853	1.802	1.182	1.658	0.32	0.315	0.461	0.327	0.421	0.363

## Sheet: plauqe_assay
Treatment	Run1_Rep1	Run1_Rep2	Run1_Rep3	Run2_Rep1	Run2_Rep2	Run2_Rep3	Run3_Rep1	Run3_Rep2	Run3_Rep3
uninfected	0	0	0	0	0	0	0	0	0
untreated	176	185	195	107	182	106	176	185	195
2.5 / 0.5	40	115	110	84	120	124	40	115	110
5 / 0.5	25	80	47	73	98	80	25	80	47
10 / 0.5	0	30	0	50	115	110	0	30	0
CE	0	5	0	0	10	7	0	5	0
2.5	192	200	175	197	223	225	192	200	175
5	135	140	153	130	185	210	135	140	153
10	128	141	115	140	186	180	128	141	115
remdesivir 0.5	110	146	138	60	120	129	110	146	138
